# Supplementary material for: Distribution models and species discovery: the story of a new Solanum species from the Peruvian Andes
Source: PhytoKeys. 2013 Dec 16;(31):1–20. doi: 10.3897/phytokeys.31.6312 (PMC3881343; doi:10.3897/phytokeys.31.6312)
Supplement: Supplementary file 2 — Occurrence records of Solanum pseudoamericanum (doi: 10.3897/phytokeys.31.6312.app) File format: Comma Separated Values (.csv). [file PhytoKeys-031-001-s001.csv]

species	lon	lat	collector	collector_number	collection_date	Country	Department	elevation	dataset
Solanum_pseudoamericanum	-73.77075	-13.524167	Knapp et al.	10300	07-Mar-12	Peru	Apurímac	2215	2012_field_collection
Solanum_pseudoamericanum	-73.825567	-13.490483	Knapp et al.	10307	07-Mar-12	Peru	Apurímac	2028	2012_field_collection
Solanum_pseudoamericanum	-72.717283	-13.539183	Knapp et al.	10351	10-Mar-12	Peru	Apurímac	2673	2012_field_collection
Solanum_pseudoamericanum	-72.491167	-13.538533	Knapp et al.	10357	11-Mar-12	Peru	Apurímac	2340	2012_field_collection
Solanum_pseudoamericanum	-79.493959	-5.840178	Llatas Q et al.	2348	08-Apr-89	Peru	Piura	1800	2013_herbarium_record
Solanum_pseudoamericanum	-72.6065	-12.772833	Calatayud et al.	4062	24-May-07	Peru	Cusco	931	2013_herbarium_record
Solanum_pseudoamericanum	-72.608667	-13.1225	Huamantupa	4280	20-Mar-04	Peru	Cusco	1700	2013_herbarium_record
Solanum_pseudoamericanum	-72.608667	-13.1225	Huamantupa	4287	20-Mar-04	Peru	Cusco	1700	2013_herbarium_record
Solanum_pseudoamericanum	-72.555744	-13.507997	Gentry et al.	44135	10-Jan-84	Peru	Cusco	3200	2013_herbarium_record
Solanum_pseudoamericanum	-78.0547	-7.6072	Knapp et al.	10575	09-May-13	Peru	Cajamarca	2649	2013_field_collection
Solanum_pseudoamericanum	-78.1847	-8.139683	Knapp et al.	10590	10-May-13	Peru	La Libertad	3735	2013_field_collection
Solanum_pseudoamericanum	-77.9518	-8.200417	Knapp et al.	10599	11-May-13	Peru	La Libertad	3735	2013_field_collection
Solanum_pseudoamericanum	-77.95105	-8.2017	Knapp et al.	10604	11-May-13	Peru	Ancash	2148	2013_field_collection
Solanum_pseudoamericanum	-77.953833	-8.22075	Knapp et al.	10616	11-May-13	Peru	Ancash	2148	2013_field_collection
Solanum_pseudoamericanum	-77.807	-9.1047	Knapp et al.	10650	13-May-13	Peru	Ancash	2637	2013_field_collection
Solanum_pseudoamericanum	-77.817567	-6.708067	Särkinen et al.	4624	21-Apr-13	Peru	Amazonas	2634	2013_field_collection
Solanum_pseudoamericanum	-78.322167	-7.200617	Särkinen et al.	4640	24-Apr-13	Peru	Cajamarca	2764	2013_field_collection
Solanum_pseudoamericanum	-77.521167	-9.525183	Särkinen et al.	4670	15-May-13	Peru	Ancash	3003	2013_field_collection
Solanum_pseudoamericanum	-77.67175	-9.172533	Särkinen et al.	4678	16-May-13	Peru	Ancash	2886	2013_field_collection
Solanum_pseudoamericanum	-77.8919	-8.6897	Särkinen et al.	4686	18-May-13	Peru	Ancash	2334	2013_field_collection
Solanum_pseudoamericanum	-77.452	-8.82115	Särkinen et al.	4730	21-May-13	Peru	Ancash	3008	2013_field_collection
Solanum_pseudoamericanum	-77.435367	-8.852083	Särkinen et al.	4737	22-May-13	Peru	Ancash	2837	2013_field_collection
Solanum_pseudoamericanum	-77.350833	-9.091667	Särkinen et al.	4778	24-May-13	Peru	Ancash	3133	2013_field_collection
Solanum_pseudoamericanum	-77.323717	-9.089183	Särkinen et al.	4780	24-May-13	Peru	Ancash	3147	2013_field_collection
Solanum_pseudoamericanum	-77.109817	-9.38415	Särkinen et al.	4791	26-May-13	Peru	Ancash	2605	2013_field_collection
Solanum_pseudoamericanum	-77.053733	-9.33735	Särkinen et al.	4794	26-May-13	Peru	Ancash	2571	2013_field_collection
